# Supplementary material for: Understanding Antibiotic Resistance as a Perceived Threat towards Dairy Cattle through Beliefs and Practices: A Survey-Based Study of Dairy Farmers
Source: Antibiotics (Basel). 2022 Jul 25;11(8):997. doi: 10.3390/antibiotics11080997 (PMC9330383; doi:10.3390/antibiotics11080997)
Supplement: Supplementary file 1 [file antibiotics-11-00997-s001.zip]

Archive with 1 entries (1 files):
- antibiotics-1818131-supplementary.pdf
